# Supplementary material for: Proteomic Profiling Identifies Predictive Signatures for Progression Risk in Patients with Advanced-Stage Follicular Lymphoma
Source: Cancers (Basel). 2024 Sep 26;16(19):3278. doi: 10.3390/cancers16193278 (PMC11476298; doi:10.3390/cancers16193278)
Supplement: Supplementary file 1 [file cancers-16-03278-s001.zip]

Archive with 1 entries (1 files):
- cancers-3215469-supplementary.pdf
